# Supplementary material for: Phenotypic Differences in Inflammatory, Metabolic, and Biochemical Biomarkers in Dogs with Osteoarthritis According to Body Condition and Sex
Source: Animals (Basel). 2026 Feb 23;16(4):692. doi: 10.3390/ani16040692 (PMC12937412; doi:10.3390/ani16040692)
Supplement: Supplementary file 1 [file animals-16-00692-s001.zip]

Archive with 36 entries (36 files):
- S1_ADP_m1_Group_Sex.pdf
- S1_ADP_m2_Group_Sex_Age_Weight.pdf
- S1_ADP_m3_GROUPII_Sex.pdf
- S1_ALT_m1_Group_Sex.pdf
- S1_ALT_m2_Group_Sex_Age_Weight.pdf
- S1_ALT_m3_GROUPII_Sex.pdf
- S1_AST_m1_Group_Sex.pdf
- S1_AST_m2_Group_Sex_Age_Weight.pdf
- S1_AST_m3_GROUPII_Sex.pdf
- S1_Cholesterol_m1_Group_Sex.pdf
- S1_Cholesterol_m2_Group_Sex_Age_Weight.pdf
- S1_Cholesterol_m3_GROUPII_Sex.pdf
- S1_Creatinine_m1_Group_Sex.pdf
- S1_Creatinine_m2_Group_Sex_Age_Weight.pdf
- S1_Creatinine_m3_GROUPII_Sex.pdf
- S1_CTX-II_m1_Group_Sex.pdf
- S1_CTX-II_m2_Group_Sex_Age_Weight.pdf
- S1_CTX-II_m3_GROUPII_Sex.pdf
- S1_GGT_m1_Group_Sex.pdf
- S1_GGT_m2_Group_Sex_Age_Weight.pdf
- S1_GGT_m3_GROUPII_Sex.pdf
- S1_Glucose_m1_Group_Sex.pdf
- S1_Glucose_m2_Group_Sex_Age_Weight.pdf
- S1_Glucose_m3_GROUPII_Sex.pdf
- S1_IL-1_m1_Group_Sex.pdf
- S1_IL-1_m2_Group_Sex_Age_Weight.pdf
- S1_IL-1_m3_GROUPII_Sex.pdf
- S1_IL-4_m1_Group_Sex.pdf
- S1_IL-4_m2_Group_Sex_Age_Weight.pdf
- S1_IL-4_m3_GROUPII_Sex.pdf
- S1_IL-10_m1_Group_Sex.pdf
- S1_IL-10_m2_Group_Sex_Age_Weight.pdf
- S1_IL-10_m3_GROUPII_Sex.pdf
- S1_Urea_m1_Group_Sex.pdf
- S1_Urea_m2_Group_Sex_Age_Weight.pdf
- S1_Urea_m3_GROUPII_Sex.pdf
